# Supplementary material for: Human rhinovirus spatial-temporal epidemiology in rural coastal Kenya, 2015-2016, observed through outpatient surveillance
Source: Wellcome Open Res. 2019 Mar 27;3:128. Originally published 2018 Oct 1. [Version 2] doi: 10.12688/wellcomeopenres.14836.2 (PMC6234744; doi:10.12688/wellcomeopenres.14836.2)
Supplement: Supplementary file 2 [file wellcomeopenres-3-16587-s0001.tgz]

Archive with 1 entries (1 files):
- 89f0e93f-2103-4c0f-80ec-eb083557fb16_Supplementary_File_1_v2.docx
